# Supplementary material for: Comparative analysis of microbiota along the length of the gastrointestinal tract of two tree squirrel species (Sciurus aberti and S. niger) living in sympatry
Source: Ecol Evol. 2019 Nov 11;9(23):13344–58. doi: 10.1002/ece3.5789 (PMC6912893; doi:10.1002/ece3.5789)
Supplement: Supplementary file 6 [file ECE3-9-13344-s006.xlsx]

## Sheet: Table_collapsed_phylum_relative
# Constructed from biom file
#OTU ID	A1C	A1FS	A1LI1	A1LI2	A1S	A1SI2	A1SI3	A2C	A2FS	A2LI1	A2LI2	A2S	A3C	A3FS	A3LI1	A3LI2	A3S	A3SI1	A3SI2	A3SI3	A4C	A4FS	A4LI1	A4LI2	A4S	A4SI2	A4SI3	F1C	F1FS	F1LI1	F1LI2	F1S	F1SI1	F1SI2	F1SI3	F2C	F2FS	F2LI1	F2LI2	F2S	F2SI2	F2SI3	F3C	F3FS	F3LI1	F3LI2	F3S	F3SI2	F3SI3
D_0__Archaea;D_1__Euryarchaeota	0	0	0	0	0	0	0	0	0	0	0	0	0	0	0	0	0	0	0	0	0	0	0	0	0	0	0	0	0	0	0	0	0	0	0	0	0	0	0	0	0	0	0	0	0	0	0	0	4.24787e-05
D_0__Archaea;D_1__Thaumarchaeota	0	0	0	0	0	0	0	0	0	0	0	0	0	0	0	0	0	0	0	0	0	0	0	0	0	0	0	0	0	0	0	0.00112676	0	0	0	0	0	0	0	0	0.00382908	0	0.000455255	0	0.00111238	0.000359522	0	0	0.000212394
D_0__Bacteria;D_1__Acidobacteria	0	0	0	0	0	0	0	0	0	0	0	0.000219897	0	0	0	4.79524e-05	0.00171208	0	0.000223158	0.00129862	0	0	0	0	0	0	0	0	0	0	0	0.0233637	0.00868492	0	0.000356495	0	0	0	0	0.00025686	0	0	0.0010666	4.98366e-05	0.0072162	0.00149426	0.00055258	0	0.00142728
D_0__Bacteria;D_1__Actinobacteria	0.000767178	0.00112697	0.00106615	0.00037869	0.077229	0.00164652	0.00115683	0.000901378	0.00317718	0.00171501	0.00339821	0.00706419	0.00146867	0.00289421	0.00673574	0.00454349	0.000856042	0.00460614	0.00689001	0.00384835	0.00092694	0.00116497	0.00329554	0.000212053	0	0.0166012	0.0256617	0.000814848	0.000698264	0.00247009	0.000193546	0.120149	0.0408235	0.00122935	0.00534742	0.000688494	0.000987615	0.00105399	0.00103209	0.0269479	0.0399001	0.0425173	0.00239984	0.00506198	0.0185682	0.00613435	0.00114767	0.0133964	0.000577711
D_0__Bacteria;D_1__Armatimonadetes	0	0	0	0	0	0	0	0	0	0	0	0	0	0	0	0	0	0	0	0	0	0	0	0	0	0	0	0	0	0	0	0.00097763	0	0	0	0	0	0	0	0	0	0	0	0	0	0	0	0	0
D_0__Bacteria;D_1__Bacteroidetes	0.551635	0.453881	0.495442	0.0494421	0.268313	0.000718719	0.00470548	0.493922	0.474604	0.469115	0.366863	0.0143025	0.520569	0.46906	0.367178	0.256246	0.000770438	0.00825591	0.00175737	0.0126695	0.527084	0.479915	0.443799	0.039948	0.000516683	0.0135196	0.0741636	0.405572	0.359296	0.169586	0.0106837	0.0204143	0.0345192	0.00217241	0.0064169	0.225047	0.478532	0.232154	0.329573	0.158349	0.0210877	0.0135325	0.399265	0.34855	0.237735	0.228847	0.00219615	0.0697497	0.000382308
D_0__Bacteria;D_1__Candidate division TM7	0	0	0	0	0	0	0	0	0	0	0	0.000687178	0	0	0	0	0	0	0	0	0	0	0	0	0	0	0	0	0	0	0	0	0	0	0	0	0	0	0	0	0	0	0	0	0	0	0	0	0
D_0__Bacteria;D_1__Chlamydiae	0	0	0	0	0	0	0	0	0	0	0	0	0	0	0	0	0	0	0	0.000427594	0	0	0	0	0	0	0	0	0	0	0	0.0001657	0	0	0	0	0	0	0	0	0	0	0	0	0	5.61754e-05	0	0	0
D_0__Bacteria;D_1__Chloroflexi	0	0	0	0	0	0	7.81641e-05	0	0	0	0	0	0	0	0	0	8.56042e-05	0	0	0	0	0	0	0	0	0.00218699	0.000671772	0	0	0.000224553	0	0.00056338	0	0	0	0	0	0	0	0	0	0.00369919	3.25182e-05	0.000420051	0.00011409	5.61754e-05	0	0.000681855	0
D_0__Bacteria;D_1__Cyanobacteria	0.0328438	0.0332497	0.0285285	0.00169025	0	0	0	0.0599209	0.0703946	0.0443796	0.0402756	9.16238e-05	0.00655743	0.0136653	0.00794142	0.00589815	0	0	0	0.000855188	0.0016067	0.00296134	0.00190837	4.10425e-05	0	0.000497043	0	0.0130914	0.0178213	0.00930292	0.00029677	0.00038111	0.00255698	0	0	0.0647741	0.0293065	0.0234055	0.0206111	0	0	0.0042611	0.0577198	0.0416563	0.0369937	0.0384127	0	0	0
D_0__Bacteria;D_1__Deinococcus-Thermus	0	0	0	0	0	0	0.000281391	0	0	0	0	0	0	0	3.21515e-05	0.000263738	0	3.90351e-05	0.00153421	0.000285063	0	0	0	0	0	0.00362841	0.000806127	0	0	0.000513265	0	0.00023198	0	0	0.000550946	0	0	9.16517e-05	0	3.35035e-05	0.000943396	0.00402697	0	0	0	0	0	0.00344938	0
D_0__Bacteria;D_1__Elusimicrobia	0.00257431	0.0027146	0.00215896	0.000147781	0	0	0	0	0	0	0	0	0.000444571	0.000534443	0.000289363	0.000863144	0	0	0	0	0	0	0	0	0	0	0	0.00122564	0.00110171	0.00168415	0.00016774	0	0	0	0	0.00286525	0.00163139	0.00190177	0.00117515	0	0	0	0.00103408	0.00117472	0	0.0008651	0	0	0
D_0__Bacteria;D_1__Firmicutes	0.333296	0.400856	0.395934	0.0468837	0.381517	0.310813	0.008004	0.338984	0.365112	0.394625	0.46674	0.114667	0.455122	0.494631	0.602407	0.402141	0.984192	0.781267	0.949845	0.933137	0.447712	0.477559	0.51465	0.0403653	0.965192	0.688354	0.680035	0.468335	0.490003	0.383697	0.0178191	0.399039	0.0760041	0.0554723	0.29534	0.606063	0.41504	0.653981	0.393501	0.107289	0.605882	0.128395	0.210211	0.250044	0.202139	0.377925	0.919678	0.199984	0.0901144
D_0__Bacteria;D_1__Fusobacteria	0	0	0	0	0.00221723	0.000797125	0	0	0	0	0	0.00166755	0	0	0	0	0	0	0.00069737	0	0	0	0	0	0	0	0	0	0	0	0	0.00028169	0	0	0	0	0	0	0	0.000167517	0.00105438	0.000561903	0	0	0.0013976	0	0	0	0
D_0__Bacteria;D_1__Gemmatimonadetes	0	0	0	0	0	0	0	0	0	0	0	0	0	0	0	0	0	0	0	0	0	0	0	0	0	0	0	0	0	0	0	0.00043082	0	0	0	0	0	0	0	0.00025686	0	0.00229444	0.000565817	0.000213585	0.00116942	0.000269642	0	0	0.000637181
D_0__Bacteria;D_1__JL-ETNP-Z39	0	0	0	0	0	0	0	0	0	0	0	0	0	0	0	0	0	0	0	0	0	0	0	0	0	0	0	0	0	0	0	0	0	0	0	0	0	0	0	0	0	0	0	0	0	0	0	0	4.24787e-05
D_0__Bacteria;D_1__Lentisphaerae	0.000366541	0.000403077	0.000284308	3.69454e-05	0	0	0	0	0	0	0	0	0	0	0	0	0	0	0	0	0	0	0	0	0	0	0	0	0	0	0	0	0	0	0	0	0	0	0	0	0	0	0.000208117	0.000213585	0	0.000471873	0	0	0
D_0__Bacteria;D_1__Nitrospirae	0	0	0	0	0	0	0	0	0	0	0	0	0	0	0	0	0	0	0	0	0	0	0	0	0	0	0	0	0	0	0	0	0	0	0	0	0	0	0	0	0	0	0.000110562	0	0.000484883	8.98806e-05	0	0	0.000144428
D_0__Bacteria;D_1__Planctomycetes	0	0	0	0	0	0	0	0	0	0	0	0	0	0	0	0	0.000313882	0	0	0	0	0	0	0	0	0	0.00120919	0	0	0	0	0.00833471	0.00396773	0	0	0	0	0	0	7.81747e-05	0	0	0.000117066	0	0.000199658	0	0	0	5.94702e-05
D_0__Bacteria;D_1__Proteobacteria	0.0301245	0.053494	0.0260586	0.899499	0.269463	0.68588	0.985774	0.0147032	0.0154842	0.0136448	0.0668147	0.859009	0.00635102	0.00762198	0.00660713	0.325249	0.0120702	0.20468	0.0387737	0.0468928	0.0116176	0.016363	0.0206312	0.918715	0.0342915	0.275212	0.217453	0.0287015	0.0429277	0.401164	0.968749	0.412593	0.830534	0.940503	0.690952	0.0368032	0.0492344	0.0578895	0.23317	0.701462	0.319367	0.795748	0.0766324	0.0401398	0.391757	0.136911	0.0763552	0.678967	0.906309
D_0__Bacteria;D_1__SHA-109	0	0	0	0	0	5.22705e-05	0	0	0	0	0	0	0	0	0	8.39168e-05	0	0.000624561	0.000278948	0.000221715	0	0	0	0	0	0	0	0	0	0.000112277	0	0	0.00290967	0.00043785	0.00103708	0	0	0	0	0	0	0.00229444	0	0	0	0	0	0	0
D_0__Bacteria;D_1__SM2F11	0	0	0	0	0	0	0	0	0	0	0	0	0	0	0	0	0	0	0	0	0	0	0	0	0	0	0	0	0	0	0	0.00021541	0	0	0	0	0	0	0	0	0	0	0	0	0	0	0	0	0
D_0__Bacteria;D_1__Tenericutes	0.000562597	0.000427755	0.000373154	0	0.000194008	0	0	0.000148851	0.000365193	0.000233181	0.000553197	0.00201572	0.00163539	0.00173488	0.00171207	0.0012108	0	0	0	0	0.000105936	8.00363e-05	0.000136312	0	0	0	0	0.00482848	0.00556284	0.00309563	0.000154837	0.00094449	0	0	0	0.0161553	0.0127366	0.013553	0.0111179	0	0	0	2.60146e-05	5.69561e-05	0.00259555	3.37052e-05	0	0.00228622	0
D_0__Bacteria;D_1__Thermotogae	0	0	0	0	0	0	0	0	0	0	0	0	0	0	0	0	0	0	0	0	0	0	0	0	0	0	0	0	0	0	0	0	0	0	0	0	0	0	0	0	0	0	0	0	0	0	0	0	0
D_0__Bacteria;D_1__Verrucomicrobia	0.0478293	0.0538477	0.0501537	0.00192116	0	9.14734e-05	0	0.0914195	0.070862	0.0762878	0.0553556	7.3299e-05	0.00785145	0.00985841	0.00709744	0.00345258	0	0.000526973	0	0.000364247	0.0109467	0.0219566	0.0155796	0.000718243	0	0	0	0.0774307	0.0825892	0.0281494	0.00193546	0.00384424	0	0.000185244	0	0.0475757	0.0125317	0.0159703	0.00982015	0.000212189	0	0.00163888	0.250156	0.312419	0.0985168	0.208074	7.08436e-05	0.0311648	5.09745e-05
D_0__Bacteria;D_1__WCHB1-60	0	0	0	0	0	0	0	0	0	0	0	0	0	0	0	0	0	0	0	0	0	0	0	0	0	0	0	0	0	0	0	0.00023198	0	0	0	0	0	0	0	0	0	0	0	0	0	0	0	0	0
D_0__Bacteria;D_1__WD272	0	0	0	0	0	0	0	0	0	0	0	0	0	0	0	0	0	0	0	0	0	0	0	0	0	0	0	0	0	0	0	0.00162386	0	0	0	0	0	0	0	0	0	0	0	0	0	0	0	0	0
D_0__Bacteria;__	0	0	0	0	0.00106704	0	0	0	0	0	0	0.000201572	0	0	0	0	0	0	0	0	0	0	0	0	0	0	0	0	0	0	0	0.00488815	0	0	0	2.7818e-05	0	0	0	0.00494734	0.00793563	0.00103016	0	0	0	0	0	0.000320873	0
Unassigned;__	0	0	0	0	0	0	0	0	0	0	0	0	0	0	0	0	0	0	0	0	0	0	0	0	0	0	0	0	0	0	0	0.00019884	0	0	0	0	0	0	0	0	0	0	0	0	0	0	0	0	0
##Sample naming: first letter A (Abert's), F (fox); number = individual id; location
S=stomach
SI=Small intestine
LI=Large intestine
C=Cecum
FS=Fecal sample
[truncated: 8 more columns]
